# Supplementary material for: A holistic phylogeny of the coronin gene family reveals an ancient origin of the tandem-coronin, defines a new subfamily, and predicts protein function
Source: BMC Evol Biol. 2011 Sep 25;11:268. doi: 10.1186/1471-2148-11-268 (PMC3203266; doi:10.1186/1471-2148-11-268)
Supplement: Additional file 1 — Sequence alignment of the coronins The file contains the alignment of the full-length sequences of the coronins in fasta-format. The data can also be downloaded from CyMoBase [61]. [file 1471-2148-11-268-S1.ZIP]

Archive with 1 entries (1 files):
- Additional_file1.fas
